# Supplementary material for: A software tool for pure‑tone audiometry: Classification of audiograms for inclusion of patients in clinical trials. English version
Source: HNO. 2015 Nov 25;64:1–6. doi: 10.1007/s00106-015-0089-3 (PMC4819485; doi:10.1007/s00106-015-0089-3)
Supplement: Supplementary file 1 [file 106_2015_89_MOESM1_ESM.xlsx]

## Sheet: Inclusion Criteria
	Inclusion Criteria
		T. Rahne, v.en2.1 (2015)
	Patient demographics					Recommendation on inclusion
	ID (optional):	123				Reference (baseline) audiogram						Recommendation
	Age (years)	65				Audiogram before incident						NO
	Sex	female				Audiogram opposite ear						YES
						Audiogram ref. ISO 7029						YES
	Inclusion parameters
	Minimum severity of current HL:							50						4PTA, dB HL
	Minimum HL difference (3 consecutive most affected frequencies):							30						PTA, dB HL
	Audiograms		If HL > 115 dB please enter "120" !
	AC thresholds only!		Frequency (kHz)									Data check	4PTA (dB HL)	Grading
			0.125	0.25	0.5	1	2	3	4	6	8			WHO	EC
	Audiogram before incident	dB HL	30	30	30	40	30	40	40	30	35	OK	35	1	1
	Audiogram opposite ear		5	10	10	15	10	20	30	35	40	OK	16.25	0	0
	Audiogram ref. ISO 7029		5	5	10	10	10	15	15	20	25		11.25	0	0
	Acute audiogram		25	35	55	60	60	55	40	30	30	OK	53.75	2	2
	Calculation of event related hearing loss
			Event related hearing loss (difference to baseline audiogram)									Mean HL (dB) for frequency range from … to … kHz							max. HL
	Reference (baseline)		0.125	0.25	0.5	1	2	3	4	6	8	0,125-0,5	0,25-1	0,5-2	1-3	2-4	3-6	4-8
	Audiogram before incident		-5	5	25	20	30	15	0	0	-5	8.33333	16.6667	25	21.6667	15	5	-1.66667	25
	Audiogram opposite ear		20	25	45	45	50	35	10	-5	-10	30	38.3333	46.6667	43.3333	31.6667	13.3333	-1.66667	46.6667
	Audiogram ref. ISO7029		20	30	45	50	50	40	25	10	5	31.6667	41.6667	48.3333	46.6667	38.3333	25	13.3333	48.3333

## Sheet: ISO 7029
	Calculation of ISO 7029 hearing threshold
	Age (years)	65
	Age - 18 years	47
	Calculation Parameters (from ISO 7029)
	from ISO 7029			Calculated from actual age and sex
		alpha (dB/Jahr2)		Hearing loss (dB)		Hearing loss rounded (dB)
	Frequency (Hz)	Male	Female	Male	Female	Male	Female
	125	0.003	0.003	6.627	6.627	5	5
	250	0.003	0.003	6.627	6.627	5	5
	500	0.0035	0.0035	7.7315	7.7315	10	10
	1000	0.004	0.004	8.836	8.836	10	10
	1500	0.0055	0.005	12.1495	11.045	10	10
	2000	0.007	0.006	15.463	13.254	15	15
	3000	0.0115	0.0075	25.4035	16.5675	25	15
	4000	0.016	0.009	35.344	19.881	35	20
	6000	0.018	0.012	39.762	26.508	40	25
	8000	0.022	0.015	48.598	33.135	50	35

## Sheet: Grading
	Grading of hearing impairment
	Grade of impairment		dB HL in better ear
			WHO (0.5, 1, 2, 4 kHz)		EC (0.5, 1, 2, 4 kHz)
	Grade	Description	min	max	min	max
	0	No impairment / Normal		25		20
	1	Slight impairment / Mild impairment	26	40	21	39
	2	Moderate impairment	41	60	40	69
	3	Severe impairment	61	80	70	94
	4	Profound impairment including deafness	81		95
	Audiogram			Grading
			4PTA (dB HL)	WHO	EC
	Audiogram before incident		35	1	1
	Audiogram opposite ear		16.25	0	0
	Audiogram ref. ISO 7029		11.25	0	0
	Acute audiogram		53.75	2	2
